# Supplementary material for: Spatial shifts in swiping actions, the impact of “left” and “right” verbalizations
Source: Exp Brain Res. 2022 Mar 29;240(5):1547–56. doi: 10.1007/s00221-022-06348-0 (PMC9038887; doi:10.1007/s00221-022-06348-0)
Supplement: Supplementary file 1 — Supplementary file1 (XLSX 15 KB) [file 221_2022_6348_MOESM1_ESM.xlsx]

## Sheet: Sheet1
Participant	Measure	Target3-NoVerbalization-Position1	Target3-NoVerbalization-Position2	Target3-NoVerbalization-Position3	Target3-Verbalization-Position1	Target3-Verbalization-Position2	Target3-Verbalization-Position3	Target4-NoVerbalization-Position1	Target4-NoVerbalization-Position2	Target4-NoVerbalization-Position3	Target4-Verbalization-Position1	Target4-Verbalization-Position2	Target4-Verbalization-Position3	Target5-NoVerbalization-Position1	Target5-NoVerbalization-Position2	Target5-NoVerbalization-Position3	Target5-Verbalization-Position1	Target5-Verbalization-Position2	Target5-Verbalization-Position3
pp_402	Mean Movement time	0.766333	0.761667	0.73	0.646667	0.646667	0.657667	0.723667	0.728	0.74	0.615	0.607667	0.610333	0.674333	0.656667	0.689	0.597667	0.582333	0.587667
pp_403	Mean Movement time	0.606333	0.58931	0.595	0.527667	0.516667	0.536	0.604	0.625172	0.608276	0.535517	0.525	0.534333	0.555667	0.565862	0.574333	0.503333	0.516667	0.522667
pp_404	Mean Movement time	0.735333	0.715862	0.771667	0.729333	0.723448	0.724667	0.708	0.715333	0.748333	0.688	0.685667	0.747667	0.672667	0.668667	0.675333	0.646667	0.664667	0.659333
pp_406	Mean Movement time	0.814138	0.777667	0.765517	0.611724	0.625667	0.631333	0.749643	0.78	0.797143	0.605357	0.608519	0.596667	0.709	0.704333	0.752069	0.556667	0.547931	0.551071
pp_407	Mean Movement time	0.521333	0.558333	0.543	0.547333	0.576333	0.531379	0.540333	0.546	0.542333	0.569667	0.536667	0.565333	0.519667	0.536207	0.513333	0.540345	0.529	0.544667
pp_408	Mean Movement time	0.635667	0.602	0.621	0.582667	0.608	0.611	0.602667	0.602	0.594333	0.572333	0.593333	0.585667	0.567667	0.571333	0.568333	0.543	0.524483	0.525
pp_409	Mean Movement time	0.450333	0.444667	0.449667	0.397241	0.395172	0.389286	0.450333	0.46	0.451	0.380333	0.387931	0.376	0.442333	0.443667	0.425517	0.3475	0.364138	0.361667
pp_410	Mean Movement time	0.365172	0.367586	0.368667	0.356897	0.372759	0.369655	0.352	0.344333	0.351	0.364483	0.352414	0.362857	0.344483	0.329	0.337931	0.344667	0.3475	0.345667
pp_411	Mean Movement time	0.601667	0.611333	0.608333	0.501667	0.508	0.511	0.613333	0.616333	0.622667	0.498214	0.480345	0.498621	0.619333	0.585667	0.587333	0.449667	0.457333	0.471
pp_412	Mean Movement time	0.559333	0.598966	0.592414	0.485185	0.478929	0.509667	0.562963	0.575357	0.558966	0.483448	0.465357	0.477333	0.533448	0.511	0.482333	0.437586	0.427241	0.416897
pp_413	Mean Movement time	0.626333	0.593333	0.621	0.516667	0.491724	0.497667	0.596897	0.595862	0.580333	0.489655	0.485333	0.506071	0.596207	0.567333	0.575862	0.497241	0.495862	0.504333
pp_414	Mean Movement time	0.431667	0.453929	0.442333	0.395	0.376207	0.384667	0.404667	0.411379	0.412759	0.360333	0.365333	0.372333	0.385862	0.370333	0.37	0.33	0.305667	0.322
pp_415	Mean Movement time	0.431724	0.4468	0.439615	0.524815	0.579259	0.577667	0.393913	0.38375	0.414815	0.534286	0.545517	0.527333	0.365667	0.364667	0.357692	0.5076	0.48	0.473571
pp_416	Mean Movement time	0.346552	0.355714	0.342069	0.491667	0.488966	0.484667	0.315926	0.315172	0.323667	0.444483	0.446552	0.475333	0.299259	0.305714	0.302963	0.419655	0.435862	0.425
pp_417	Mean Movement time	0.550667	0.538667	0.530667	0.501	0.503	0.501	0.528333	0.57	0.53	0.485333	0.513333	0.486	0.477	0.491724	0.465357	0.45	0.459333	0.476333
pp_418	Mean Movement time	0.457667	0.457	0.448	0.427667	0.431333	0.432069	0.449333	0.448	0.439667	0.426667	0.42	0.41	0.417333	0.418966	0.422	0.393333	0.408966	0.41
pp_419	Mean Movement time	0.615862	0.615517	0.613667	0.563103	0.583793	0.58	0.616333	0.605862	0.603103	0.585	0.527667	0.562759	0.591667	0.613333	0.574483	0.529667	0.526667	0.522069
pp_421	Mean Movement time	0.697586	0.711429	0.664286	0.791	0.783793	0.740667	0.649286	0.649	0.655556	0.702143	0.705714	0.692069	0.613103	0.596071	0.605862	0.666552	0.630714	0.646071
pp_422	Mean Movement time	0.778	0.740345	0.76	0.66	0.658333	0.675333	0.7375	0.738929	0.743667	0.638571	0.639259	0.653214	0.646786	0.68069	0.699333	0.583	0.594828	0.556071
pp_423	Mean Movement time	0.506667	0.516897	0.519333	0.492667	0.492	0.499	0.479333	0.481	0.478	0.483	0.477667	0.487667	0.476897	0.474	0.474	0.450667	0.465667	0.465
pp_402	Mean Reaction Time	0.930667	0.9395	0.9441	0.901633	0.924567	0.904333	0.931033	0.9361	0.9096	0.919267	0.940033	0.917833	0.939567	0.920967	0.9237	0.938033	0.931667	0.921367
pp_403	Mean Reaction Time	0.607667	0.609828	0.596433	0.610333	0.610667	0.604467	0.598667	0.600345	0.584828	0.623862	0.602667	0.620333	0.697033	0.628034	0.611167	0.611333	0.601333	0.607
pp_404	Mean Reaction Time	0.641	0.665172	0.649667	0.807467	0.806483	0.8118	0.662467	0.6688	0.651	0.7988	0.8416	0.778	0.664	0.658	0.655333	0.819267	0.773	0.770667
pp_406	Mean Reaction Time	0.567241	0.629033	0.621586	0.490345	0.4763	0.455667	0.548357	0.5905	0.598714	0.471429	0.565185	0.484267	0.609933	0.594333	0.615	0.5211	0.523448	0.529393
pp_407	Mean Reaction Time	0.707433	0.670333	0.679	0.644	0.648933	0.668621	0.674667	0.682333	0.685	0.617667	0.647333	0.623	0.6903	0.68	0.686333	0.657828	0.642	0.651
pp_408	Mean Reaction Time	0.517667	0.528267	0.538767	0.555333	0.520333	0.545433	0.546133	0.547133	0.5393	0.567	0.55	0.5752	0.564333	0.546	0.528333	0.582133	0.597483	0.577333
pp_409	Mean Reaction Time	0.581633	0.567667	0.571333	0.487241	0.508138	0.511429	0.554	0.563214	0.565333	0.506	0.5	0.5261	0.552667	0.547667	0.554414	0.536	0.507586	0.516
pp_410	Mean Reaction Time	0.580345	0.608966	0.589667	0.575655	0.579655	0.55	0.606	0.609	0.616933	0.570345	0.566897	0.582429	0.575517	0.597667	0.606207	0.575267	0.573929	0.571267
pp_411	Mean Reaction Time	0.700767	0.717433	0.678067	0.5931	0.558667	0.5488	0.6991	0.6894	0.6835	0.5775	0.584828	0.589862	0.6655	0.705333	0.711133	0.592	0.601	0.585333
pp_412	Mean Reaction Time	0.523967	0.484828	0.473793	0.509185	0.507643	0.5052	0.516667	0.517857	0.507931	0.52131	0.506536	0.513333	0.521379	0.540667	0.5257	0.559241	0.53369	0.538276
pp_413	Mean Reaction Time	0.568633	0.560133	0.551133	0.486067	0.487931	0.499833	0.562207	0.57069	0.578667	0.520276	0.517	0.506071	0.554966	0.557233	0.561034	0.515172	0.536828	0.515
pp_414	Mean Reaction Time	0.6793	0.644286	0.685	0.728633	0.722828	0.700667	0.679333	0.682069	0.678966	0.737	0.712667	0.7215	0.674483	0.667667	0.683929	0.761	0.742333	0.706667
pp_415	Mean Reaction Time	0.466897	0.4782	0.484769	0.500296	0.471481	0.452433	0.496522	0.52	0.493667	0.500964	0.466034	0.473533	0.5216	0.530667	0.538462	0.49956	0.5175	0.492286
pp_416	Mean Reaction Time	0.518552	0.511643	0.514483	0.524	0.526448	0.533133	0.545926	0.538897	0.5296	0.55069	0.543448	0.558133	0.534148	0.526071	0.551111	0.555759	0.544483	0.543667
pp_417	Mean Reaction Time	0.63	0.633333	0.620333	0.634033	0.659333	0.661333	0.614333	0.611379	0.627633	0.667333	0.6626	0.657333	0.635333	0.658586	0.65	0.694667	0.691	0.671667
pp_418	Mean Reaction Time	0.6968	0.6685	0.681667	0.583667	0.57	0.56	0.687133	0.679633	0.678133	0.583	0.584333	0.601	0.688267	0.695862	0.683833	0.602833	0.594828	0.598667
pp_419	Mean Reaction Time	0.584828	0.564448	0.572667	0.591379	0.525172	0.569655	0.568133	0.576379	0.568069	0.539333	0.588133	0.562414	0.592467	0.5688	0.591034	0.604667	0.568667	0.572759
pp_421	Mean Reaction Time	0.548069	0.524929	0.550679	0.562267	0.583448	0.582	0.52375	0.539667	0.532741	0.599286	0.576786	0.586897	0.509724	0.547143	0.519793	0.556897	0.592857	0.605071
pp_422	Mean Reaction Time	0.610667	0.605517	0.551867	0.547333	0.563	0.567333	0.574286	0.602	0.591	0.609	0.552593	0.564857	0.59975	0.603414	0.591333	0.585	0.598207	0.562143
pp_423	Mean Reaction Time	0.5628	0.543931	0.546667	0.626733	0.579267	0.586667	0.558667	0.5743	0.5788	0.596767	0.5658	0.624833	0.549586	0.589033	0.547	0.609633	0.619667	0.5946
